# Supplementary material for: New records of two lycaenid butterfly species (Lepidoptera: Lycaenidae) in China, with the description of a new subspecies
Source: Biodivers Data J. 2021 Jun 16;9:e69073. doi: 10.3897/BDJ.9.e69073 (PMC8222198; doi:10.3897/BDJ.9.e69073)
Supplement: XML Treatment for Drupadia scaeva [file BDJ.9.e69073-treatment1.xml]

<!DOCTYPE tp:taxon-treatment
  PUBLIC "-//TaxonX//DTD Taxonomic Treatment Publishing DTD v0 20100105//EN" "tax-treatment-NSO.dtd">
<tp:taxon-treatment xmlns:tp="http://www.plazi.org/taxpub"><tp:treatment-meta><mixed-citation publication-type="journal"><person-group><name><surname>Ge</surname><given-names>Sixun</given-names></name><name><surname>Jiang</surname><given-names>Zhuoheng</given-names></name><name><surname>Ren</surname><given-names>Lili</given-names></name><name><surname>Hu</surname><given-names>Shaoji</given-names></name></person-group><article-title>New records of two lycaenid butterfly species (<tp:taxon-name><tp:taxon-name-part taxon-name-part-type="order">Lepidoptera</tp:taxon-name-part></tp:taxon-name>: <tp:taxon-name><tp:taxon-name-part taxon-name-part-type="family">Lycaenidae</tp:taxon-name-part></tp:taxon-name>) in China, with the description of a new subspecies</article-title><source>Biodivers Data J</source><day>16</day><month>6</month><year>2021</year><volume>9</volume><pub-id pub-id-type="doi">10.3897/BDJ.9.e69073</pub-id></mixed-citation></tp:treatment-meta><tp:nomenclature><tp:taxon-name><object-id xmlns:xlink="http://www.w3.org/1999/xlink" content-type="arpha" xlink:type="simple">D9D8C9F4-C372-5584-9389-C7C2C4618AC3</object-id><tp:taxon-name-part taxon-name-part-type="genus">Drupadia</tp:taxon-name-part> <tp:taxon-name-part taxon-name-part-type="species">scaeva</tp:taxon-name-part></tp:taxon-name><tp:taxon-authority>(Hewitson, 1869)</tp:taxon-authority></tp:nomenclature><tp:treatment-sec sec-type="materials"><title>Materials</title><list list-type="alpha-lower" list-content="occurrences"><list-item><p><bold>Type status:</bold> <named-content xmlns:xlink="http://www.w3.org/1999/xlink" content-type="dwc:typeStatus" xlink:type="simple">Other material</named-content>. <bold>Occurrence:</bold> recordedBy: <named-content xmlns:xlink="http://www.w3.org/1999/xlink" content-type="dwc:recordedBy" xlink:type="simple">Si-Xun Ge; Zhuo-Heng Jiang</named-content>; individualCount: <named-content xmlns:xlink="http://www.w3.org/1999/xlink" content-type="dwc:individualCount" xlink:type="simple">3</named-content>; sex: <named-content xmlns:xlink="http://www.w3.org/1999/xlink" content-type="dwc:sex" xlink:type="simple">3 males</named-content>; lifeStage: <named-content xmlns:xlink="http://www.w3.org/1999/xlink" content-type="dwc:lifeStage" xlink:type="simple">adult</named-content>; <bold>Taxon:</bold> scientificName: <named-content xmlns:xlink="http://www.w3.org/1999/xlink" content-type="dwc:scientificName" xlink:type="simple"><italic><tp:taxon-name><tp:taxon-name-part taxon-name-part-type="genus" reg="Drupadia">Drupadia</tp:taxon-name-part> <tp:taxon-name-part taxon-name-part-type="species" reg="scaeva">scaeva</tp:taxon-name-part></tp:taxon-name></italic> (Hewitson, 1869)</named-content>; kingdom: <named-content xmlns:xlink="http://www.w3.org/1999/xlink" content-type="dwc:kingdom" xlink:type="simple"><tp:taxon-name><tp:taxon-name-part taxon-name-part-type="kingdom">Animalia</tp:taxon-name-part></tp:taxon-name></named-content>; phylum: <named-content xmlns:xlink="http://www.w3.org/1999/xlink" content-type="dwc:phylum" xlink:type="simple"><tp:taxon-name><tp:taxon-name-part taxon-name-part-type="phylum">Arthropoda</tp:taxon-name-part></tp:taxon-name></named-content>; class: <named-content xmlns:xlink="http://www.w3.org/1999/xlink" content-type="dwc:class" xlink:type="simple"><tp:taxon-name><tp:taxon-name-part taxon-name-part-type="class">Insecta</tp:taxon-name-part></tp:taxon-name></named-content>; order: <named-content xmlns:xlink="http://www.w3.org/1999/xlink" content-type="dwc:order" xlink:type="simple"><tp:taxon-name><tp:taxon-name-part taxon-name-part-type="order">Lepidoptera</tp:taxon-name-part></tp:taxon-name></named-content>; family: <named-content xmlns:xlink="http://www.w3.org/1999/xlink" content-type="dwc:family" xlink:type="simple"><tp:taxon-name><tp:taxon-name-part taxon-name-part-type="family">Lycaenidae</tp:taxon-name-part></tp:taxon-name></named-content>; genus: <named-content xmlns:xlink="http://www.w3.org/1999/xlink" content-type="dwc:genus" xlink:type="simple"><tp:taxon-name><tp:taxon-name-part taxon-name-part-type="genus">Drupadia</tp:taxon-name-part></tp:taxon-name></named-content>; specificEpithet: <named-content xmlns:xlink="http://www.w3.org/1999/xlink" content-type="dwc:specificEpithet" xlink:type="simple"><italic><tp:taxon-name><tp:taxon-name-part taxon-name-part-type="genus" reg="Drupadia"/><tp:taxon-name-part taxon-name-part-type="species" reg="scaeva">scaeva</tp:taxon-name-part></tp:taxon-name></italic></named-content>; taxonRank: <named-content xmlns:xlink="http://www.w3.org/1999/xlink" content-type="dwc:taxonRank" xlink:type="simple">species</named-content>; scientificNameAuthorship: <named-content xmlns:xlink="http://www.w3.org/1999/xlink" content-type="dwc:scientificNameAuthorship" xlink:type="simple">(Hewitson, 1869)</named-content>; <bold>Location:</bold> country: <named-content xmlns:xlink="http://www.w3.org/1999/xlink" content-type="dwc:country" xlink:type="simple">China</named-content>; stateProvince: <named-content xmlns:xlink="http://www.w3.org/1999/xlink" content-type="dwc:stateProvince" xlink:type="simple">Yunnan Province</named-content>; county: <named-content xmlns:xlink="http://www.w3.org/1999/xlink" content-type="dwc:county" xlink:type="simple">Mengla Country</named-content>; locality: <named-content xmlns:xlink="http://www.w3.org/1999/xlink" content-type="dwc:locality" xlink:type="simple">Menglun township</named-content>; maximumElevationInMeters: <named-content xmlns:xlink="http://www.w3.org/1999/xlink" content-type="dwc:maximumElevationInMeters" xlink:type="simple">800 m a.s.l.</named-content>; verbatimCoordinates: <named-content xmlns:xlink="http://www.w3.org/1999/xlink" content-type="dwc:verbatimCoordinates" xlink:type="simple">21°9629′ N, 101°2073′ E</named-content>; <bold>Identification:</bold> identifiedBy: <named-content xmlns:xlink="http://www.w3.org/1999/xlink" content-type="dwc:identifiedBy" xlink:type="simple">Shao-Ji Hu</named-content>; dateIdentified: <named-content xmlns:xlink="http://www.w3.org/1999/xlink" content-type="dwc:dateIdentified" xlink:type="simple">2021</named-content>; <bold>Event:</bold> samplingProtocol: <named-content xmlns:xlink="http://www.w3.org/1999/xlink" content-type="dwc:samplingProtocol" xlink:type="simple">sweep net</named-content>; year: <named-content xmlns:xlink="http://www.w3.org/1999/xlink" content-type="dwc:year" xlink:type="simple">2021</named-content>; month: <named-content xmlns:xlink="http://www.w3.org/1999/xlink" content-type="dwc:month" xlink:type="simple">4</named-content>; day: <named-content xmlns:xlink="http://www.w3.org/1999/xlink" content-type="dwc:day" xlink:type="simple">24</named-content>; habitat: <named-content xmlns:xlink="http://www.w3.org/1999/xlink" content-type="dwc:habitat" xlink:type="simple">Rain Forest</named-content>; <bold>Record Level:</bold> basisOfRecord: <named-content xmlns:xlink="http://www.w3.org/1999/xlink" content-type="dwc:basisOfRecord" xlink:type="simple">PreservedSpecimen</named-content></p></list-item></list></tp:treatment-sec><tp:treatment-sec sec-type="Description"><title>Description</title><p><bold>Male</bold> (Fig. <xref ref-type="fig" rid="F7127229">1</xref>): Fore-wing length 12 mm. Upperside: Fore-wing entirely blackish-brown. Hind-wing blackish-brown with oval orange patch on the costal margin. The lower part of hind-wing iridescent blue, with two black spots surrounded by whitish lines distally in spaces 2 and 1b. Tails blackish with white tips. Underside: Both wings greyish-white with scattered irregular dark markings. Fore-wing with large greyish sub-quadrilateral apical spot; outer marginal area from veins M3 to 2A pale orange, with three dark parallel wavy striae narrowly developed. Two basal spots in the discocell and a small dark spot distinctly developed within the space 1b proximally. Hind-wing whitish, with delicate dark spots and stripes. The greyish apical spot large, with scattered wavy striae; five irregular spots present in tornal area; dark markings at the ends of both discocells strongly developed as parallel wavy striae; two tornal spots in spaces 2 and 1a, with light bluish scales in spaces 1a, 1b and 2.</p><p><bold>Male genitalia</bold> (Fig. <xref ref-type="fig" rid="F7127233">2</xref>): Highly sclerotised. Ring straight of moderate width; tegumen extends into two triangular-shaped long lobes, elongated as flattened tips distally in the lateral view. Valve triangulate, rather elongated distally with a slightly curved pointed tip. Aedeagus rather strong, dorsally curved with a radian in the lateral view. Juxta small, round disc-shaped in posterior view.</p></tp:treatment-sec><tp:treatment-sec sec-type="Distribution"><title>Distribution</title><p>Myanmar; Thailand; Singapore; India; Bhutan; Laos; Vietnam; China (new record)</p></tp:treatment-sec><tp:treatment-sec sec-type="Notes"><title>Notes</title><p>We tentatively identified specimens collected in this study as ssp. <tp:taxon-name><tp:taxon-name-part taxon-name-part-type="genus" reg="Tajuria"/><tp:taxon-name-part taxon-name-part-type="species" reg="sekii"/><tp:taxon-name-part taxon-name-part-type="subspecies" reg="cooperi">cooperi</tp:taxon-name-part></tp:taxon-name>, with the bluish scales in the centre of fore-wings absent and a relatively limited violet area on hind-wings.</p></tp:treatment-sec><tp:treatment-sec><!--Section generated to contain objects referenced in tp:taxon-treatment.--><fig id="F7127229" position="float" orientation="portrait"><object-id xmlns:xlink="http://www.w3.org/1999/xlink" content-type="arpha" xlink:type="simple">4115A8EC-89D7-5212-B668-5B5BE611B9D7</object-id><object-id xmlns:xlink="http://www.w3.org/1999/xlink" content-type="doi" xlink:type="simple">10.3897/BDJ.9.e69073.figure1</object-id><label>Figure 1.</label><caption><p>Male of <italic><tp:taxon-name><tp:taxon-name-part taxon-name-part-type="genus" reg="Drupadia">Drupadia</tp:taxon-name-part> <tp:taxon-name-part taxon-name-part-type="species" reg="scaeva">scaeva</tp:taxon-name-part></tp:taxon-name></italic> (Hewitson, 1869) collected in Menglun Township, Mengla County, Xishuangbanna, Yunnan, China.</p></caption><graphic xmlns:xlink="http://www.w3.org/1999/xlink" xlink:href="bdj-09-e69073-g001.jpg" position="float" id="oo_545959.jpg" orientation="portrait" xlink:type="simple"><uri content-type="original_file" xlink:type="simple">https://binary.pensoft.net/fig/545959</uri></graphic></fig><fig id="F7127233" position="float" orientation="portrait"><object-id xmlns:xlink="http://www.w3.org/1999/xlink" content-type="arpha" xlink:type="simple">489C56E3-EAB2-5A4B-B56D-B394922EF0E6</object-id><object-id xmlns:xlink="http://www.w3.org/1999/xlink" content-type="doi" xlink:type="simple">10.3897/BDJ.9.e69073.figure2</object-id><label>Figure 2.</label><caption><p>Male genitalia of <italic><tp:taxon-name><tp:taxon-name-part taxon-name-part-type="genus" reg="Drupadia">D.</tp:taxon-name-part> <tp:taxon-name-part taxon-name-part-type="species" reg="scaeva">scaeva</tp:taxon-name-part></tp:taxon-name></italic>: <bold>A.</bold> entire genitalia (except aedeagus); <bold>B.</bold> lateral view of ring and tegumen; <bold>C.</bold> dorsal view of tegumen; <bold>D.</bold> ventral view of valves; <bold>E.</bold> lateral view of aedeagus; <bold>F.</bold> posterior view of juxta.</p></caption><graphic xmlns:xlink="http://www.w3.org/1999/xlink" xlink:href="bdj-09-e69073-g002.jpg" position="float" id="oo_545960.jpg" orientation="portrait" xlink:type="simple"><uri content-type="original_file" xlink:type="simple">https://binary.pensoft.net/fig/545960</uri></graphic></fig></tp:treatment-sec></tp:taxon-treatment>
